# Supplementary material for: Excess-entropy scaling in supercooled binary mixtures
Source: Nat Commun. 2020 Aug 27;11:4300. doi: 10.1038/s41467-020-17948-1 (PMC7453028; doi:10.1038/s41467-020-17948-1)
Supplement: Supplementary file 4 — Supplementary Data 1 [file 41467_2020_17948_MOESM4_ESM.csv]

potential	N_A	N_B	m_A	m_B	T	rho	S_EX	eta	D_A	D_B	R	gamma
AS	750.0	250.0	2.0	1.0	0.7	1.1	-3.1950380000000003	4.663176030041114	0.02134455381479735	0.08117456058933042	0.7759999999999999	4.628
AS	750.0	250.0	2.0	1.0	0.8	1.1	-3.048309	4.3307597286236605	0.02568004392018956	0.10423470222001707	0.818	4.824
AS	750.0	250.0	2.0	1.0	0.9	1.1	-2.928212	4.119028962700306	0.031015343553536082	0.11745518769141645	0.846	4.936
AS	750.0	250.0	2.0	1.0	1.0	1.1	-2.826273	3.9137944842132213	0.03590972897352174	0.13013731997573932	0.867	5.01
AS	750.0	250.0	2.0	1.0	1.4	1.1	-2.534983	3.559417779037417	0.05549495787233523	0.2002667982297741	0.914	5.122999999999998
AS	750.0	250.0	2.0	1.0	2.0	1.1	-2.267626	3.3567419404943943	0.08352213148419885	0.2945664923478806	0.945	5.127000000000002
GLJ	668.0	334.0	1.0	1.0	0.8	1.35	-6.14698	15738.04251206111	2.4417104378755324e-05	6.815962460487487e-05	0.9571226946451372	6.4607827805486835
GLJ	668.0	334.0	1.0	1.0	0.85	1.35	-6.02535	4191.203806212207	7.500305715527399e-05	0.0001846408586734876	0.9592298965559568	6.416257820862991
GLJ	668.0	334.0	1.0	1.0	0.9	1.35	-5.912783	1386.861232948801	0.0001874172909832281	0.0003758154675434302	0.9604437426701689	6.388476583164557
GLJ	668.0	334.0	1.0	1.0	1.0	1.35	-5.712692	360.1288482449601	0.0005950266245193232	0.0010646140507084097	0.9638442114435354	6.342726423147767
GLJ	668.0	334.0	1.0	1.0	1.2	1.35	-5.385086	97.50508935756257	0.0022161492379315197	0.00349551559740874	0.9687448836410304	6.260307749442324
GLJ	668.0	334.0	1.0	1.0	1.4	1.35	-5.12362	51.91518119828853	0.004536210301765994	0.0067934261092849465	0.9724095388373576	6.1895053136423686
GLJ	668.0	334.0	1.0	1.0	1.6	1.35	-4.909079	35.731747518709774	0.007323213729780762	0.011118130861357291	0.9752548545419344	6.129313694097271
GLJ	668.0	334.0	1.0	1.0	1.8	1.35	-4.728139	27.5935242557544	0.010454217920964988	0.01581711935899228	0.9775076263021332	6.076291073046358
GLJ	668.0	334.0	1.0	1.0	2.0	1.35	-4.572708	22.985875649442743	0.014475847053713659	0.019925073127255995	0.9793092191555908	6.029650787040214
GLJ	800.0	200.0	1.0	1.0	0.75	1.2	-6.186681	41754.41172305693	1.2292031528477805e-05	5.937702709856699e-05	0.9561271566301904	6.236455852378348
GLJ	800.0	200.0	1.0	1.0	0.8	1.2	-6.057632	5480.476925163714	4.748739588810254e-05	0.00019062814942008173	0.9545551016427524	6.247824712268362
GLJ	800.0	200.0	1.0	1.0	0.85	1.2	-5.935996	1852.229858507064	0.00013485790885298658	0.0004478604469857447	0.9601334962652088	6.228769760048952
GLJ	800.0	200.0	1.0	1.0	0.9	1.2	-5.825513	816.9641593786786	0.00029225230422923486	0.0008185792971293648	0.9621572323512418	6.2194517322764025
GLJ	800.0	200.0	1.0	1.0	0.95	1.2	-5.724709	446.44422621042327	0.000529182890613761	0.0013673629619213525	0.9638370883578268	6.197152053239707
GLJ	800.0	200.0	1.0	1.0	1.0	1.2	-5.635427	247.62252916368544	0.0008524182069438897	0.0019608542891436935	0.965639668728067	6.189894906384432
GLJ	800.0	200.0	1.0	1.0	1.2	1.2	-5.31242	77.63746684944431	0.0028254367441501	0.0062300626747056435	0.9705313891813292	6.1354613935045945
GLJ	800.0	200.0	1.0	1.0	1.4	1.2	-5.056966	42.05214492070195	0.0055345047928992	0.010438166381382345	0.9741928532076116	6.088064800430013
GLJ	800.0	200.0	1.0	1.0	2.0	1.2	-4.512451	18.930445148767475	0.0167362133400626	0.02900816607658809	0.9810627211127072	5.963645548333001
GLJ	800.0	200.0	1.0	1.0	3.0	1.2	-3.967885	11.845273607272684	0.03846635660846573	0.06415117339957581	0.9864597156639712	5.8117116870095655
GLJ	800.0	200.0	1.0	1.0	4.0	1.2	-3.626671	9.682823203624556	0.06272163459700338	0.09944781984432936	0.9892459565937608	5.702874534587027
GLJ	800.0	200.0	1.0	1.0	5.0	1.2	-3.3860339999999995	8.58019516830428	0.08666020533192137	0.13978309600877714	0.9909630966966724	5.6211317075343965
KA	5000.0	5000.0	1.0	1.0	0.75	1.45	-4.6757589999999984	17.83653559427282	0.006783883391549821	0.008720572074531144	0.952	5.438
KA	5000.0	5000.0	1.0	1.0	0.8	1.45	-4.5739480000000015	15.63791701100475	0.008172686478219152	0.010450241407391576	0.955	5.42
KA	5000.0	5000.0	1.0	1.0	0.9	1.45	-4.393576	12.636427752444721	0.01134097141149751	0.01437250168024284	0.959	5.362
KA	5000.0	5000.0	1.0	1.0	1.0	1.45	-4.238783	11.11311405110014	0.014540857605754132	0.018277438750775216	0.962	5.336
KA	5000.0	5000.0	1.0	1.0	1.2	1.45	-3.984254	8.707728764101367	0.021477968193867863	0.02691856167843384	0.967	5.244
KA	5000.0	5000.0	1.0	1.0	1.4	1.45	-3.782164	7.561821979913857	0.028593844791757025	0.03636722939400724	0.971	5.2
KA	5000.0	5000.0	1.0	1.0	1.6	1.45	-3.616304	6.845111023658463	0.036529999407762484	0.045493294026811834	0.974	5.154
KA	5000.0	5000.0	1.0	1.0	2.0	1.45	-3.357646	5.913036447935629	0.05211562592688945	0.06538797708379472	0.979	5.089
KA	5000.0	5000.0	1.0	1.0	3.0	1.45	-2.93953	5.078621504369361	0.09299234202749587	0.11538799383914895	0.984	4.953
KA	5000.0	5000.0	1.0	1.0	4.0	1.45	-2.678807	4.765105233633271	0.1311656004250681	0.16405266086289272	0.987	4.872
KA	6668.0	3334.0	1.0	1.0	0.48	1.4	-6.441043	16580738.353542626	1.1117552257022872e-07	4.836672224245421e-07	0.959	5.202000000000001
KA	6668.0	3334.0	1.0	1.0	0.49	1.4	-6.39158	5362470.869075196	2.489226358168589e-07	1.0312566480261816e-06	0.945	5.2360000000000015
KA	6668.0	3334.0	1.0	1.0	0.5	1.4	-6.333815	2280174.81215377	4.7018879535326406e-07	1.7749131827318489e-06	0.948	5.167999999999998
KA	6668.0	3334.0	1.0	1.0	0.52	1.4	-6.242629	425903.1626542899	1.7858734469216919e-06	5.733784600454516e-06	0.955	5.257999999999999
KA	6668.0	3334.0	1.0	1.0	0.55	1.4	-6.116532	46231.85036600123	8.850167641468488e-06	2.345531324832738e-05	0.958	5.244
KA	6668.0	3334.0	1.0	1.0	0.6	1.4	-5.925346	3623.981719249333	6.398546664216899e-05	0.00013163744183141083	0.96	5.215
KA	6668.0	3334.0	1.0	1.0	0.7	1.4	-5.602195	296.9760703053875	0.0005580195646202969	0.000897151614140074	0.965	5.18
KA	6668.0	3334.0	1.0	1.0	0.8	1.4	-5.337843	94.41180008022405	0.001675272257505246	0.0024455763789858987	0.968	5.151
KA	6668.0	3334.0	1.0	1.0	1.0	1.4	-4.926876999999998	33.858786507353784	0.005236905013820199	0.0072888717370220065	0.973	5.097
KA	6668.0	3334.0	1.0	1.0	1.2	1.4	-4.617564	20.124045573488978	0.009948731566336692	0.01358043568342554	0.977	5.059
KA	6668.0	3334.0	1.0	1.0	1.4	1.4	-4.373235	15.079664062702458	0.015202169021168725	0.020556854261255347	0.979	5.008
KA	6668.0	3334.0	1.0	1.0	1.8	1.4	-4.005688	10.818049078277683	0.027134115856162586	0.03642611548516306	0.983	4.962
KA	6668.0	3334.0	1.0	1.0	2.0	1.4	-3.862077	9.835021376058325	0.03334071505207305	0.044956095623062485	0.984	4.937
KA	6668.0	3334.0	1.0	1.0	3.0	1.4	-3.361475	7.2714761469128835	0.06592419695937812	0.0890773769644796	0.988	4.848
KA	6668.0	3334.0	1.0	1.0	4.0	1.4	-3.051566	6.4109705291600525	0.10008274945642497	0.13426688212300406	0.991	4.783
KA	7500.0	2500.0	1.0	1.0	0.68	1.4	-6.3701089999999985	7693856.6918848865	1.6581995609490714e-07	8.840635782387422e-07	0.971	4.987
KA	7500.0	2500.0	1.0	1.0	0.7	1.4	-6.3010160000000015	3649217.0822690255	5.206953218148143e-07	2.446462683539401e-06	0.973	4.898
KA	7500.0	2500.0	1.0	1.0	0.73	1.4	-6.207833	372254.8437402325	1.9837930498031537e-06	7.955561311538563e-06	0.97	4.957
KA	7500.0	2500.0	1.0	1.0	0.75	1.4	-6.147796	154078.24091368087	4.52458552828274e-06	1.6547045269738254e-05	0.972	4.935
KA	7500.0	2500.0	1.0	1.0	0.8	1.4	-6.005535	15426.077736749978	2.6661173520897545e-05	7.482013084950401e-05	0.976	4.937
KA	7500.0	2500.0	1.0	1.0	0.9	1.4	-5.754258	1078.468164568048	0.00024416006401962797	0.0005140295919161341	0.977	4.921
KA	7500.0	2500.0	1.0	1.0	1.0	1.4	-5.5399910000000006	269.40432532227715	0.0008438385310150088	0.0015316377427120375	0.979	4.913
KA	7500.0	2500.0	1.0	1.0	1.2	1.4	-5.186303	73.79881353193359	0.00312035353642354	0.0051121948553584035	0.982	4.893
KA	7500.0	2500.0	1.0	1.0	1.4	1.4	-4.9063940000000015	39.448057690665976	0.00648159973410963	0.00998552170789792	0.984	4.873
KA	7500.0	2500.0	1.0	1.0	1.8	1.4	-4.484538	20.60522469236527	0.014815464833984585	0.02218798335703097	0.987	4.837
KA	7500.0	2500.0	1.0	1.0	2.0	1.4	-4.319792	17.170895488549206	0.019540095444162846	0.028915376918152626	0.988	4.8210000000000015
KA	820.0	204.0	1.0	1.0	0.42	1.204	-6.186984	187758.49932664848	2.580931104818585e-06	1.2994939217042985e-05	0.933	5.227
KA	820.0	204.0	1.0	1.0	0.44	1.204	-6.08895	38178.91952833893	9.044336086921043e-06	3.6659585073083286e-05	0.931	5.16
KA	820.0	204.0	1.0	1.0	0.5	1.204	-5.819846	1368.617510427146	0.0001272446900757132	0.0003368542407539895	0.94	5.1629999999999985
KA	820.0	204.0	1.0	1.0	0.54	1.204	-5.663105000000002	371.50226620423246	0.0003515341012871318	0.000859252650133912	0.944	5.162000000000001
KA	820.0	204.0	1.0	1.0	0.66	1.204	-5.27604	65.41591669972496	0.0018826161156261915	0.003546147047124336	0.954	5.152
KA	820.0	204.0	1.0	1.0	0.78	1.204	-4.9742739999999985	31.405894146444894	0.004295634519587959	0.007259853171370674	0.961	5.1370000000000005
KA	820.0	204.0	1.0	1.0	0.9	1.204	-4.730072	20.93886639992625	0.007230455660464469	0.011991733180534037	0.966	5.119
KA	820.0	204.0	1.0	1.0	1.02	1.204	-4.52683	15.123005433080316	0.010540269760949662	0.017445685314426213	0.969	5.101
KA	820.0	204.0	1.0	1.0	1.14	1.204	-4.354081	12.425165755405887	0.014177683061468375	0.02284280169721309	0.972	5.083
KA	820.0	204.0	1.0	1.0	1.26	1.204	-4.204809	10.735070147308098	0.01810082686129592	0.028365082146411463	0.975	5.064
KA	820.0	204.0	1.0	1.0	2.0	1.204	-3.586188	6.8223101326161695	0.04466022028150232	0.06807302316802358	0.983	4.968
KA	820.0	204.0	1.0	1.0	3.0	1.204	-3.12843	5.425138190690718	0.0827811071197919	0.12146280773301515	0.988	4.878
KA	820.0	204.0	1.0	1.0	4.0	1.204	-2.844935	4.8865113773534254	0.12124245718954085	0.1834551297929371	0.99	4.812
KA	820.0	204.0	1.0	1.0	5.0	1.204	-2.645832	4.604793740163639	0.16384463764647494	0.2290257698944837	0.992	4.7639999999999985
KA	820.0	204.0	1.0	1.0	1.0	1.4015993846208157	-5.948633	14445.756559918796	4.620765355955121e-05	0.0001407055597483246	0.983	4.807
KA	820.0	204.0	1.0	1.0	1.2	1.4015993846208157	-5.57565	393.0704749780612	0.000740370170620844	0.001577951255560482	0.985	4.795
KA	820.0	204.0	1.0	1.0	1.3	1.4015993846208157	-5.4186190000000005	182.0751611040963	0.001522784353581308	0.0028906062192811948	0.986	4.789
KA	820.0	204.0	1.0	1.0	1.4	1.4015993846208157	-5.276838	108.01049290078885	0.002504036315308962	0.0045658816633245645	0.987	4.784
KA	820.0	204.0	1.0	1.0	1.8	1.4015993846208157	-4.8223400000000005	37.82471130519628	0.00813510925977475	0.01415521429592074	0.989	4.76
KA	820.0	204.0	1.0	1.0	1.9	1.4015993846208157	-4.729691000000001	32.60630792158712	0.010035350277597518	0.016215665234747895	0.99	4.753
KA	820.0	204.0	1.0	1.0	2.0	1.4015993846208157	-4.643538	28.408372434039922	0.011702569338496607	0.019574708244241592	0.99	4.747
KA	820.0	204.0	1.0	1.0	5.0	1.4015993846208157	-3.358969	9.432575093446856	0.08301067542495827	0.12869260235116986	0.995	4.621
KA	820.0	204.0	1.0	1.0	7.0	1.4015993846208157	-2.993585	8.05413303271209	0.13682280833746355	0.201215902460278	0.996	4.5710000000000015
KA	820.0	204.0	1.0	1.0	5.0	2.0	-5.953062	68492.84641013027	5.94579631037171e-05	0.0001804014199479381	0.998	4.338
KA	820.0	204.0	1.0	1.0	6.0	2.0	-5.5710739999999985	1277.9187465051025	0.001332334141134971	0.0027649629603759447	0.998	4.334
KA	820.0	204.0	1.0	1.0	7.0	2.0	-5.266908	321.09870777732675	0.004848070389949139	0.00903105036090928	0.998	4.328
KA	820.0	204.0	1.0	1.0	8.0	2.0	-5.01578	160.67886172305754	0.009923960117204908	0.017801393155410513	0.999	4.323
KA	820.0	204.0	1.0	1.0	9.0	2.0	-4.803972	105.92261007090148	0.016331408061992327	0.02678225946907304	0.999	4.3180000000000005
KA	820.0	204.0	1.0	1.0	10.0	2.0	-4.621696	79.15881325797695	0.02382051231468466	0.03756351387881417	0.999	4.313
KA	820.0	204.0	1.0	1.0	12.0	2.0	-4.322906	55.24352576435301	0.039659443654722834	0.06364518300326709	0.999	4.3039999999999985
KAEXP	820.0	204.0	1.0	1.0	4e-06	0.001	-6.055593	7.052895911050578	1.0720192135181127e-07	3.2982246447649734e-07	0.9961682056267146	3.1498212711326277
KAEXP	820.0	204.0	1.0	1.0	4.2e-06	0.001	-5.936632	0.610814006072433	5.20572658919456e-07	1.3899897147912524e-06	0.996037106329312	3.150653494846956
KAEXP	820.0	204.0	1.0	1.0	4.5e-06	0.001	-5.775932	0.06408681347405774	3.053740851362684e-06	6.083420344351747e-06	0.9962451574078078	3.144290620732744
KAEXP	820.0	204.0	1.0	1.0	5e-06	0.001	-5.540547	0.00847174434181066	1.5161286621065335e-05	2.6554431264361428e-05	0.9962349748723324	3.1356004018857773
KAEXP	820.0	204.0	1.0	1.0	5.5e-06	0.001	-5.331066000000001	0.0025709536254586445	3.998081777368671e-05	6.574633069132265e-05	0.9963860782405262	3.1263464875090925
KAEXP	820.0	204.0	1.0	1.0	6e-06	0.001	-5.145847	0.0013326528737811554	7.422633740193791e-05	0.0001226825290090637	0.9964633859860876	3.1174702424174265
KAEXP	820.0	204.0	1.0	1.0	8e-06	0.001	-4.56765	0.0004218212577038874	0.00028072483976120154	0.000425355605961221	0.996718396774093	3.085273053201653
KAEXP	820.0	204.0	1.0	1.0	1e-05	0.001	-4.159194	0.000258632416293804	0.0005593072035514313	0.0008130396994044884	0.9968031388414323	3.0569503413478527
KAEXP	820.0	204.0	1.0	1.0	2e-05	0.001	-3.081016	0.00011681561401509905	0.002419449786920501	0.003221635763129933	0.9967455954195908	2.953965881922185
KAEXP	820.0	204.0	1.0	1.0	3e-05	0.001	-2.58971	9.362791468666955e-05	0.0043312897435496215	0.005972706542447178	0.9965682181807916	2.8846741013176747
KAEXP	820.0	204.0	1.0	1.0	5e-05	0.001	-2.080673	7.824224456360483e-05	0.008638067976499547	0.011046542919992616	0.9962571644372188	2.7886190899484373
KAEXP	820.0	204.0	1.0	1.0	0.0001	0.001	-1.543088	7.218236552640424e-05	0.01828498922711221	0.02492128561349488	0.995637637522244	2.6444222639281807
SCLJ	1024.0		1.0		0.7	0.85	-3.670736	3.4706118964290265	0.029316141731013327		0.9585771861447044	5.7969974889032105
SCLJ	1024.0		1.0		0.9	0.85	-3.408314	3.0018590581462217	0.04275731949563042		0.96740467926251	5.669957144814117
SCLJ	1024.0		1.0		1.1	0.85	-3.208725	2.741077520973662	0.05855370888585624		0.9727677310232432	5.5700402482337
SCLJ	1024.0		1.0		1.3	0.85	-3.049867	2.5729137397891173	0.07058470981335513		0.9765018811723436	5.48911562316894
SCLJ	1024.0		1.0		1.5	0.85	-2.91927	2.475580260648844	0.08528754376387006		0.97917677175091	5.4215601082869025
SCLJ	1024.0		1.0		1.7	0.85	-2.809205	2.4032323966086904	0.10004145750909553		0.9812211039599849	5.363312411130591
SCLJ	1024.0		1.0		1.9	0.85	-2.714654	2.350483946291434	0.11263790010425473		0.9828731157575448	5.313844883150692
SCLJ	1024.0		1.0		2.1	0.85	-2.632207	2.3207929623768653	0.1275607934420875		0.9842014035691906	5.269483917139251
SCLJ	1024.0		1.0		3.0	0.85	-2.358293	2.2309812488634457	0.1908350844936325		0.9881681028531538	5.121030478929957
SCLJ	1024.0		1.0		4.0	0.85	-2.15931	2.219360067726764	0.2501479752833765		0.9905892164853884	5.011438243774734
SCLJ	1024.0		1.0		5.0	0.85	-2.017867	2.2274036703086613	0.32067050611902065		0.9921162740591092	4.931728922901559
SCLJ	1024.0		1.0		7.0	0.85	-1.824553	2.291817038891673	0.4346164765196588		0.993950567980025	4.821759339234366
SCLJ	1024.0		1.0		8.0	0.85	-1.75416	2.337047419757392	0.4799578293007255		0.9945539931353572	4.7808944747253825
SCLJ	1024.0		1.0		10.0	0.85	-1.644007	2.4228177467015684	0.5824654330520326		0.9954345547693908	4.717009372796231
WS	512.0	512.0	2.0	1.0	0.67	1.296	-5.246673	146.37865686288256	0.001100490904380358	0.0016541916223079733	0.9831640768023896	5.084635119341174
WS	512.0	512.0	2.0	1.0	0.75	1.296	-5.017374	54.97056216218751	0.0024405614849323	0.003431838130783584	0.9851155156275004	5.119704474981264
WS	512.0	512.0	2.0	1.0	0.8490000000000001	1.296	-4.7919410000000005	30.95764293706413	0.004501703963841234	0.0063170390246063395	0.9866986455079296	5.129705197937432
WS	512.0	512.0	2.0	1.0	1.037	1.296	-4.460192	18.01262857366395	0.008992958673517182	0.012341388942052887	0.9886573594765768	5.111585009224483
WS	512.0	512.0	2.0	1.0	1.226	1.296	-4.206829	13.40068930527586	0.013555665043933388	0.01876813497763011	0.9899186110181232	5.080043736216494
WS	512.0	512.0	2.0	1.0	1.414	1.296	-4.003343	11.127704359412448	0.018747489774508776	0.02527124601321523	0.9908283191741052	5.049652271774385
WS	512.0	512.0	2.0	1.0	1.6030000000000002	1.296	-3.834651	9.711557420830538	0.024652243847075428	0.031889712521897075	0.9915154761276479	5.020789041013624
WS	512.0	512.0	2.0	1.0	1.791	1.296	-3.691609	8.82741367385299	0.029015897334593695	0.039218275363942866	0.9921034055226096	4.994613515830912
WS	512.0	512.0	2.0	1.0	1.98	1.296	-3.5681010000000004	8.195843987163224	0.0357223757275722	0.04768965034591085	0.9925651774339016	4.9701695507420025
WS	512.0	512.0	2.0	1.0	3.0	1.296	-3.104537	6.572661053804089	0.06687361461999196	0.08536765407784741	0.9942382865809928	4.869826596524968
WS	668.0	334.0	2.0	1.0	0.4	1.1	-5.411677	170.7254332064532	0.0006415336982758837	0.0008743870176767558	0.9508020232225536	5.242257643661583
WS	668.0	334.0	2.0	1.0	0.5	1.1	-4.977542	32.884080645615036	0.002629972506290309	0.003712740286785239	0.9672340487677504	5.455045926834147
WS	668.0	334.0	2.0	1.0	0.6	1.1	-4.671397	17.996057850781654	0.005250293786665449	0.007264442419107922	0.9734156292212952	5.4614500287934495
WS	668.0	334.0	2.0	1.0	0.7	1.1	-4.4315190000000015	13.018973153454356	0.00826751646322782	0.0114600604374109	0.9769185455233238	5.431773885323357
WS	668.0	334.0	2.0	1.0	0.8	1.1	-4.235506	10.608071735472565	0.011453317197994436	0.015027798737965578	0.9793550755377568	5.3959350542707565
WS	668.0	334.0	2.0	1.0	1.0	1.1	-3.928763	8.181463290337629	0.017751996715292425	0.023466049705449587	0.9826371331790232	5.327795398783515
WS	668.0	334.0	2.0	1.0	1.2	1.1	-3.696846	7.0061761240125815	0.024507628279730024	0.034208494029021284	0.9847859966263798	5.2681664490785005
WS	668.0	334.0	2.0	1.0	1.4	1.1	-3.5126480000000004	6.3487729567564095	0.03319676111488118	0.04252152173415828	0.986385315314832	5.217974186928483
WS	668.0	334.0	2.0	1.0	2.0	1.1	-3.125764	5.407902447327793	0.05450370730527503	0.07096561109245135	0.9893856779433046	5.1015998949415655
WS	750.0	250.0	2.0	1.0	0.4	1.1	-5.824357	5252.769731613054	5.9786846768547634e-05	0.000102135256820776	0.9672556855568932	5.334381785924411
WS	750.0	250.0	2.0	1.0	0.415	1.1	-5.739226	1613.1326529975886	0.00012659683157230904	0.00020240494374794242	0.970102566189872	5.29992314724245
WS	750.0	250.0	2.0	1.0	0.435	1.1	-5.642862	664.1370821735737	0.000241064292310413	0.0003747736569538465	0.972347867407166	5.263860438593938
WS	750.0	250.0	2.0	1.0	0.45	1.1	-5.573854	369.04400102703886	0.0003719609102133677	0.0005417357718248248	0.9742399363533488	5.340631662294152
WS	750.0	250.0	2.0	1.0	0.5	1.1	-5.368318	126.89152248222484	0.0009548203295974668	0.0013562580525328953	0.9775623963799378	5.349901784104291
WS	750.0	250.0	2.0	1.0	0.6	1.1	-5.039057	39.51492902880469	0.002684709911504183	0.003772611795806001	0.9813320848630319	5.3457807216557125
WS	750.0	250.0	2.0	1.0	0.8	1.1	-4.564408	17.344523137510308	0.0074068318052746	0.010157328827294143	0.9851265705941306	5.291660294297381
WS	750.0	250.0	2.0	1.0	1.0	1.1	-4.2285580000000005	12.074021644859712	0.012898207489807674	0.01658853405786109	0.9872095709831876	5.233212941601464
WS	750.0	250.0	2.0	1.0	1.2	1.1	-3.973867	9.582951702501486	0.01855024019495004	0.024914667350016455	0.9886316248524144	5.181246906424249
WS	750.0	250.0	2.0	1.0	1.4	1.1	-3.771791	8.276349051607525	0.025403423878593	0.033088066375261974	0.989638850824486	5.136000146498351
WS	750.0	250.0	2.0	1.0	2.0	1.1	-3.348298	6.516504162210456	0.045767938602049606	0.059885425174138814	0.9916965550290242	5.034645058261188
WS	750.0	250.0	2.0	1.0	2.7	1.5	-5.056866	114.4	0.00467189397790993	0.006871653689645177	0.998	4.562
WS	750.0	250.0	2.0	1.0	3.0	1.5	-4.8698169999999985	74.63	0.00760012165899234	0.010044271568873978	0.998	4.553
WS	750.0	250.0	2.0	1.0	4.0	1.5	-4.3916	36.85	0.01865383374098695	0.02579307702340218	0.999	4.527
WS	750.0	250.0	2.0	1.0	8.0	1.5	-3.429852	16.95	0.07533841621813342	0.0996493369759343	0.999	4.456
WS	750.0	250.0	2.0	1.0	12.0	1.5	-2.979253	13.88	0.1388986787419115	0.1761429029451649	0.999	4.413
WS	750.0	250.0	2.0	1.0	10.0	2.0	-4.977595	220.0	0.009662716136964912	0.013460617197953946	0.999	4.2810000000000015
WS	750.0	250.0	2.0	1.0	12.0	2.0	-4.657367	120.9	0.01974457529543892	0.026463475994147685	0.999	4.273
WS	750.0	250.0	2.0	1.0	14.0	2.0	-4.402017	85.56	0.03064783678362735	0.04228552756617332	0.999	4.266
WS	750.0	250.0	2.0	1.0	18.0	2.0	-4.015604	58.27	0.05657866383205126	0.0780308011625653	0.999	4.254
WS	750.0	250.0	2.0	1.0	20.0	2.0	-3.864542	51.44	0.06974447457837313	0.09061760791195356	0.999	4.249
WS	820.0	204.0	2.0	1.0	0.5	1.0	-4.688668	16.159060723362128	0.004947637681332211	0.006710376946396404	0.9649127749568333	5.6687241188277815
WS	820.0	204.0	2.0	1.0	0.6	1.0	-4.412153	11.56268224097617	0.008098102715055379	0.010869812794560963	0.970256827196634	5.609072120159575
WS	820.0	204.0	2.0	1.0	0.7	1.0	-4.192604	9.10336020191991	0.011419876230447788	0.015480675289308637	0.9738822059712208	5.552739528802973
WS	820.0	204.0	2.0	1.0	0.8	1.0	-4.010726	7.8016327523990965	0.014940286657036068	0.02033074169644689	0.9765012800969536	5.50207112694179
WS	820.0	204.0	2.0	1.0	1.0	1.0	-3.727436	6.3787595873491965	0.02311661758108324	0.029538335214619973	0.9802569929468059	5.416541042501469
WS	820.0	204.0	2.0	1.0	1.2	1.0	-3.510871	5.647873457479942	0.03091602550013718	0.03896451806669999	0.9827104063123347	5.34565406941736
WS	820.0	204.0	2.0	1.0	1.6	1.0	-3.198598	4.8799905660770175	0.04675475866193388	0.06354641797692692	0.9859607935334322	5.239994471922975
WS	820.0	204.0	2.0	1.0	2.0	1.0	-2.978602	4.4797290459994885	0.0634894099832715	0.08153527911684473	0.9880695859788065	5.157849873567887
