# Supplementary material for: Excess-entropy scaling in supercooled binary mixtures
Source: Nat Commun. 2020 Aug 27;11:4300. doi: 10.1038/s41467-020-17948-1 (PMC7453028; doi:10.1038/s41467-020-17948-1)
Supplement: Supplementary file 5 — Supplementary Data 2 [file 41467_2020_17948_MOESM5_ESM.csv]

potential	N_Cu	N_Zr	m_Cu	m_Zr	T	rho	S_EX	eta	D_Cu	D_Zr	R	gamma
CuZr	360.0	640.0	63.546001434	91.22399902299999	4000.0	0.08	-3.900837	5.864600527466928	0.004291027104464329	0.003661061512005415	0.912	1.856
CuZr	360.0	640.0	63.546001434	91.22399902299999	3000.0	0.08	-4.477206	11.307060705784064	0.0017646395542654672	0.0014439019655284266	0.903	1.892
CuZr	360.0	640.0	63.546001434	91.22399902299999	2500.0	0.08	-4.8796339999999985	23.763557632597536	0.0007553153852543483	0.0006303188343907317	0.897	1.912
CuZr	360.0	640.0	63.546001434	91.22399902299999	2200.0	0.08	-5.181502	60.18931288646637	0.000304025754881142	0.0002514184202697236	0.893	1.925
CuZr	360.0	640.0	63.546001434	91.22399902299999	2000.0	0.08	-5.418318	224.59192370995945	0.0001078750085699029	8.442827670847982e-05	0.89	1.936
CuZr	360.0	640.0	63.546001434	91.22399902299999	1900.0	0.08	-5.54852	726.0893252068706	4.7779793033885574e-05	3.764450397479864e-05	0.889	1.945
CuZr	360.0	640.0	63.546001434	91.22399902299999	1850.0	0.08	-5.618244	1810.100048788459	2.71234977592094e-05	2.2267498215138072e-05	0.89	1.954
CuZr	360.0	640.0	63.546001434	91.22399902299999	1800.0	0.08	-5.690176	5456.220729270718	1.4964913284935861e-05	1.085714531695732e-05	0.889	1.956
CuZr	640.0	360.0	63.546001434	91.22399902299999	4000.0	0.08	-3.362459	3.1690108680930584	0.007334209371323323	0.005923599547380994	0.955	2.394
CuZr	640.0	360.0	63.546001434	91.22399902299999	3000.0	0.08	-3.854231	4.680215476204667	0.003804546471256628	0.003130633782061428	0.953	2.464
CuZr	640.0	360.0	63.546001434	91.22399902299999	2400.0	0.08	-4.2873480000000015	7.610413899937109	0.0020081413962915926	0.00154921894236415	0.952	2.512
CuZr	640.0	360.0	63.546001434	91.22399902299999	2000.0	0.08	-4.679227	14.749392598836472	0.0009123190116383132	0.0007151916137474839	0.951	2.548
CuZr	640.0	360.0	63.546001434	91.22399902299999	1800.0	0.08	-4.9252720000000005	28.12928642956654	0.0005124893476211776	0.00037077719240111135	0.95	2.568
CuZr	640.0	360.0	63.546001434	91.22399902299999	1600.0	0.08	-5.220875	96.4025483418612	0.00018016036047753656	0.00012966391570939928	0.952	2.594
CuZr	640.0	360.0	63.546001434	91.22399902299999	1500.0	0.08	-5.3974150000000005	247.19512785430732	7.3645669400213e-05	4.577335766462266e-05	0.954	2.6210000000000004
